# Supplementary material for: Analyzing the Difference in the Length of Stay (LOS) in Moderate to Severe COVID-19 Patients Receiving Hydroxychloroquine or Favipiravir
Source: Pharmaceuticals (Basel). 2022 Nov 24;15(12):1456. doi: 10.3390/ph15121456 (PMC9785070; doi:10.3390/ph15121456)
Supplement: Supplementary file 1 [file pharmaceuticals-15-01456-s001.zip]

Archive with 1 entries (1 files):
- pharmaceuticals-2000758-supplementary.pdf
